# Supplementary material for: Senescent Human Pancreatic Stellate Cells Secrete CXCR2 Agonist CXCLs to Promote Proliferation and Migration of Human Pancreatic Cancer AsPC-1 and MIAPaCa-2 Cell Lines
Source: Int J Mol Sci. 2022 Aug 17;23(16):9275. doi: 10.3390/ijms23169275 (PMC9409091; doi:10.3390/ijms23169275)
Supplement: Supplementary file 1 [file ijms-23-09275-s001.zip]

Archive with 1 entries (1 files):
- ijms-1831355-supplementary.pdf
